# Supplementary material for: Digestive Characteristics of Hyphantria cunea Larvae on Different Host Plants
Source: Insects. 2023 May 14;14(5):463. doi: 10.3390/insects14050463 (PMC10231093; doi:10.3390/insects14050463)
Supplement: Supplementary file 1 [file insects-14-00463-s001.zip]

Archive with 1 entries (1 files):
- insects-2350829-supplementary.pdf
